# Supplementary material for: Multifaceted Nutrition Intervention for Frail Elderly in the Community: Protocol of a Randomized Controlled Trial (The MINUTE Study)
Source: Nutrients. 2025 Oct 13;17(20):3213. doi: 10.3390/nu17203213 (PMC12566620; doi:10.3390/nu17203213)
Supplement: Supplementary file 1 [file nutrients-17-03213-s001.zip]

Archive with 1 entries (1 files):
- nutrients-3906858-supplementary.pdf
